# Supplementary material for: Origins and diversity of a cosmopolitan fern genus on an island archipelago
Source: AoB Plants. 2015 Oct 20;7:plv118. doi: 10.1093/aobpla/plv118 (PMC4662730; doi:10.1093/aobpla/plv118)
Supplement: Additional Information [file supp_plv118_plv118supp.csv]

gene	Accession (and allele)	GenBank No.
ApPEFP_C	Wolf_1003	KT345729
ApPEFP_C	Wolf_376	KT345730
ApPEFP_C	Wolf_795a	KT345731
ApPEFP_C	Wolf_795v	KT345732
ApPEFP_C	Wolf_387	KT345733
ApPEFP_C	Wolf_1001	KT345734
ApPEFP_C	Wolf_1002a	KT345735
ApPEFP_C	Wolf_1002c	KT345736
ApPEFP_C	Wolf_1004a	KT345737
ApPEFP_C	Wolf_1004	KT345738
ApPEFP_C	Wolf_1005a	KT345739
ApPEFP_C	Wolf_1005c.a	KT345740
ApPEFP_C	Wolf_1005c.b	KT345741
ApPEFP_C	Wolf_1005c.c	KT345742
ApPEFP_C	Wolf_1005c.d	KT345743
ApPEFP_C	Wolf_1006h	KT345744
ApPEFP_C	Wolf_1006_other	KT345745
ApPEFP_C	Wolf_1006a	KT345746
ApPEFP_C	Wolf_1006e	KT345747
ApPEFP_C	Wolf_1006j	KT345748
ApPEFP_C	Wolf_1006l	KT345749
ApPEFP_C	Wolf_1006m	KT345750
ApPEFP_C	Wolf_1007	KT345751
ApPEFP_C	Wolf_1008	KT345752
ApPEFP_C	Wolf_1009	KT345753
ApPEFP_C	Wolf_1010	KT345754
ApPEFP_C	Wolf_1011	KT345755
ApPEFP_C	Wolf_1012	KT345756
ApPEFP_C	Wolf_1013	KT345757
ApPEFP_C	Wolf_1014a	KT345758
ApPEFP_C	Wolf_1014b	KT345759
ApPEFP_C	Wolf_1014c	KT345760
ApPEFP_C	Wolf_1014d	KT345761
ApPEFP_C	Wolf_1014e	KT345762
ApPEFP_C	Wolf_1014g	KT345763
ApPEFP_C	Wolf_1014j	KT345764
ApPEFP_C	Wolf_1015	KT345765
ApPEFP_C	Wolf_1016	KT345766
ApPEFP_C	Wolf_1017a	KT345767
ApPEFP_C	Wolf_1017d	KT345768
ApPEFP_C	Wolf_1017i	KT345769
ApPEFP_C	Wolf_1017j	KT345770
ApPEFP_C	Wolf_1018	KT345771
ApPEFP_C	Wolf_1020a	KT345772
ApPEFP_C	Wolf_1020b	KT345773
ApPEFP_C	Wolf_1020d	KT345774
ApPEFP_C	Wolf_1023a	KT345775
ApPEFP_C	Wolf_1023d	KT345776
ApPEFP_C	Wolf_1023f	KT345777
ApPEFP_C	Wood_15788	KT345778
ApPEFP_C	AL_147a	KT345779
ApPEFP_C	AL_147e	KT345780
ApPEFP_C	AL_147f	KT345781
ApPEFP_C	Worthington_35231c	KT345782
ApPEFP_C	Worthington_35231f	KT345783
ApPEFP_C	100_AOUS	KT345784
ApPEFP_C	213_CRAN	KT345785
ApPEFP_C	213_CRANb	KT345786
ApPEFP_C	213_CRANc	KT345787
ApPEFP_C	213_CRANd	KT345788
ApPEFP_C	106_OXLN	KT345789
ApPEFP_C	113_YOJPa	KT345790
ApPEFP_C	113_YOJPd	KT345791
ApPEFP_C	113_YOJPe	KT345792
ApPEFP_C	113_YOJPf	KT345793
ApPEFP_C	113_YOJPg	KT345794
ApPEFP_C	144_RMEX	KT345795
ApPEFP_C	238_HECRf	KT345796
ApPEFP_C	238_HECRb	KT345797
ApPEFP_C	238_HECRc	KT345798
ApPEFP_C	238_HECRa	KT345799
ApPEFP_C	274_QCOLe	KT345800
ApPEFP_C	274_QCOLc	KT345801
ApPEFP_C	274_QCOLa	KT345802
ApPEFP_C	274_QCOLb	KT345803
ApPEFP_C	274_QCOLf	KT345804
ApPEFP_C	317_SPBR	KT345805
ApPEFP_C	353_BBSA	KT345806
ApPEFP_C	MD2_2VENZd	KT345807
ApPEFP_C	MD2_2VENZe	KT345808
ApPEFP_C	MD2_2VENZf	KT345809
ApPEFP_C	MD2_2VENZa	KT345810
ApPEFP_C	MD2_2VENZb	KT345811
ApPEFP_C	ME2_1VNZA	KT345812
ApPEFP_C	IJ_1245het	KT345813
ApPEFP_C	IJ_2048het	KT345814
ApPEFP_C	IJ_2048a	KT345815
ApPEFP_C	IJ_2048d	KT345816
ApPEFP_C	Der_68a	KT345817
ApPEFP_C	Der_68c	KT345818
ApPEFP_C	Der_68d	KT345819
ApPEFP_C	Prado_2337	KT345820
ApPEFP_C	Prado_2351	KT345821
rps4	Wolf_387-Paesia	KT345822
rps4	Wolf_1004	KT345823
rps4	Wolf_1018	KT345824
rps4	Wolf_1001	KT345825
rps4	Wolf_1002	KT345826
rps4	Wolf_1003	KT345827
rps4	Wolf_1005	KT345828
rps4	Wolf_1006	KT345829
rps4	Wolf_1007	KT345830
rps4	Wolf_1008	KT345831
rps4	Wolf_1009	KT345832
rps4	Wolf_1010	KT345833
rps4	Wolf_1011	KT345834
rps4	Wolf_1012	KT345835
rps4	Wolf_1013	KT345836
rps4	Wolf_1014	KT345837
rps4	Wolf_1015	KT345838
rps4	Wolf_1016	KT345839
rps4	Wolf_1017	KT345840
rps4	Wolf_1020	KT345841
rps4	Wolf_1023	KT345842
rps4	Wood_15788	KT345843
rps4	Worthington_35231	KT345844
rps4	AL_147	KT345845
rps4	IJ_1245	KT345846
rps4	IJ_2048	KT345847
rps4	Ortiz_497	KT345848
rps4	JJdG_14388	KT345849
rps4	Matos_231	KT345850
rps4	Delprete_10293	KT345851
rps4	Prado_2337	KT345852
rps4	Prado_2351	KT345853
rps4	Wolf_376-Blotiella	KT345854
rps4	Wolf_795-Histiopteris	KT345855
SQD1	Delprete_10293	KT345856
SQD1	Wolf_1001	KT345857
SQD1	Wolf_1002a	KT345858
SQD1	Wolf_1002_other	KT345859
SQD1	Wolf_1003	KT345860
SQD1	Wolf_1004a	KT345861
SQD1	Wolf_1004_other	KT345862
SQD1	Wolf_1007	KT345863
SQD1	Wolf_1008	KT345864
SQD1	Wolf_1009	KT345865
SQD1	Wolf_1010	KT345866
SQD1	Wolf_1011	KT345867
SQD1	Wolf_1012	KT345868
SQD1	Wolf_1013	KT345869
SQD1	Wolf_1015	KT345870
SQD1	Wolf_1016	KT345871
SQD1	Wolf_1018	KT345872
SQD1	Wolf_1023	KT345873
SQD1	Wood_15788	KT345874
SQD1	AL_147-Mexico	KT345875
SQD1	100_AOUS	KT345876
SQD1	213_CRAN	KT345877
SQD1	113_YOJPd	KT345878
SQD1	106_OXLN	KT345879
SQD1	144_RMEX	KT345880
SQD1	274_QCOL	KT345881
SQD1	317_SPBR	KT345882
SQD1	353_BBSA	KT345883
SQD1	IJ_1245	KT345884
SQD1	IJ_2048	KT345885
SQD1	ME2_1VNZA	KT345886
SQD1	Prado_2337	KT345887
SQD1	Prado_2351	KT345888
SQD1	Ortiz_497	KT345889
SQD1	Wolf_1005c.h	KT345890
SQD1	Wolf_1005c.f	KT345891
SQD1	Wolf_1005c.i	KT345892
SQD1	Der_68d	KT345893
SQD1	113_YOJP_other	KT345894
SQD1	Wolf_1002e	KT345895
SQD1	Wolf_387	KT345896
SQD1	Wolf_795	KT345897
SQD1	Wolf_376	KT345898
rpl16.sequin.v2.sqn	DFC_BRZ-Pteridium	KT345899
rpl16.sequin.v2.sqn	Worthington_35231-Puerto_Rico-P._esculentum_subsp._arachnoideum	KT345900
rpl16.sequin.v2.sqn	Wolf_1018-Hawaii-P._aquilinum_subsp._decompositum	KT345901
rpl16.sequin.v2.sqn	Wolf_1004-Galapagos-P._esculentum_subsp._arachnoideum	KT345902
rpl16.sequin.v2.sqn	AL_147-Mexico-P._aquilinum_subsp._feei	KT345903
rpl16.sequin.v2.sqn	Wolf_1002-Galapagos-P._caudatum	KT345904
rpl16.sequin.v2.sqn	Wolf_1003-Galapagos-P._esculentum_subsp._arachnoideum	KT345905
rpl16.sequin.v2.sqn	Wolf_1005-Galapagos-P._caudatum	KT345906
rpl16.sequin.v2.sqn	Wolf_1006-Galapagos-P._caudatum	KT345907
rpl16.sequin.v2.sqn	Wolf_1007-Galapagos-P._esculentum_subsp._arachnoideum	KT345908
rpl16.sequin.v2.sqn	Wolf_1008-Galapagos-P._esculentum_subsp._arachnoideum	KT345909
rpl16.sequin.v2.sqn	Wolf_1009-Galapagos-P._esculentum_subsp._arachnoideum	KT345910
rpl16.sequin.v2.sqn	Wolf_1010-Galapagos-P._esculentum_subsp._arachnoideum	KT345911
rpl16.sequin.v2.sqn	Wolf_1011-Galapagos-P._esculentum_subsp._arachnoideum	KT345912
rpl16.sequin.v2.sqn	Wolf_1012-Galapagos-P._esculentum_subsp._arachnoideum	KT345913
rpl16.sequin.v2.sqn	Wolf_1013-Galapagos-P._esculentum_subsp._arachnoideum	KT345914
rpl16.sequin.v2.sqn	Wolf_1014-Galapagos-P._caudatum	KT345915
rpl16.sequin.v2.sqn	Wolf_1015-Galapagos-P._esculentum_subsp._arachnoideum	KT345916
rpl16.sequin.v2.sqn	Wolf_1016-Galapagos-P._esculentum_subsp._arachnoideum	KT345917
rpl16.sequin.v2.sqn	Wolf_1017-Galapagos-P._caudatum	KT345918
rpl16.sequin.v2.sqn	Wolf_1020-Costa_Rica-P._caudatum	KT345919
rpl16.sequin.v2.sqn	Wolf_1023-Hawaii-P._aquilinum_subsp._decompositum	KT345920
rpl16.sequin.v2.sqn	Wood_15788-Hawaii-P._aquilinum_subsp._decompositum	KT345921
rpl16.sequin.v2.sqn	Wolf_1001-Galapagos-P._esculentum_subsp._arachnoideum	KT345922
rpl16.sequin.v2.sqn	Delprete_10293-Brazil-P._esculentum_subsp._arachnoideum	KT345923
rpl16.sequin.v2.sqn	Prado_2337-Brazil-P._esculentum_subsp._arachnoideum	KT345924
rpl16.sequin.v2.sqn	Prado_2351-Brazil-P._esculentum_subsp._arachnoideum	KT345925
rpl16.sequin.v2.sqn	IJ_1245-Bolivia-P._esculentum_subsp._arachnoideum	KT345926
rpl16.sequin.v2.sqn	IJ_2048-Bolivia-P._caudatum	KT345927
rpl16.sequin.v2.sqn	Ortiz_497-Ecuador-P._esculentum_subsp._arachnoideum	KT345928
rpl16.sequin.v2.sqn	Matos_231-Brazil-P._esculentum_subsp._arachnoideum	KT345929
rpl16.sequin.v2.sqn	JJdG_14388-French_Guiana-P._esculentum_subsp._arachnoideum	KT345930
rpl16.sequin.v2.sqn	FJ_16792-Pteridium	KT345931
rpl16.sequin.v2.sqn	Wolf_387-Paesia_scaberula	KT345932
rpl16.sequin.v2.sqn	Wolf_795-Histiopteris_incisa	KT345933
rpl16.sequin.v2.sqn	Wolf_376-Blotiella_pubescens	KT345934
